# Supplementary material for: Comparison of the Impact between Classical and Novel Strains of Rabbit Haemorrhagic Disease on Wild Rabbit Populations in Spain
Source: Biology (Basel). 2023 May 16;12(5):728. doi: 10.3390/biology12050728 (PMC10215793; doi:10.3390/biology12050728)
Supplement: Supplementary file 1 [file biology-12-00728-s001.zip]

Archive with 1 entries (1 files):
- biology-2333271-supplementary.html
